# Supplementary material for: A taxonomic review of Aramides cajaneus (Aves, Gruiformes, Rallidae) with notes on morphological variation in other species of the genus
Source: Zookeys. 2015 Apr 27;(500):111–40. doi: 10.3897/zookeys.500.7685 (PMC4432243; doi:10.3897/zookeys.500.7685)
Supplement: XML Treatment for Aramides cajaneus [file zookeys.500.7685-treatment1.xml]

<!DOCTYPE tp:taxon-treatment
  PUBLIC "-//TaxonX//DTD Taxonomic Treatment Publishing DTD v0 20100105//EN" "tax-treatment-NSO.dtd">
<tp:taxon-treatment xmlns:tp="http://www.plazi.org/taxpub"><tp:treatment-meta><kwd-group><label>Taxon classification</label><kwd><named-content content-type="kingdom">Animalia</named-content></kwd><kwd><named-content content-type="order">Gruiformes</named-content></kwd><kwd><named-content content-type="family">Rallidae</named-content></kwd></kwd-group><mixed-citation publication-type="journal"><person-group><name><surname>Marcondes</surname><given-names>Rafael Sobral</given-names></name><name><surname>Silveira</surname><given-names>Luís Fábio</given-names></name></person-group><article-title>A taxonomic review of <italic><tp:taxon-name><tp:taxon-name-part taxon-name-part-type="genus">Aramides</tp:taxon-name-part> <tp:taxon-name-part taxon-name-part-type="species">cajaneus</tp:taxon-name-part></tp:taxon-name></italic> (<tp:taxon-name><tp:taxon-name-part taxon-name-part-type="class">Aves</tp:taxon-name-part></tp:taxon-name>, <tp:taxon-name><tp:taxon-name-part taxon-name-part-type="order">Gruiformes</tp:taxon-name-part></tp:taxon-name>, <tp:taxon-name><tp:taxon-name-part taxon-name-part-type="family">Rallidae</tp:taxon-name-part></tp:taxon-name>) with notes on morphological variation in other species of the genus</article-title><source>Zookeys</source><day>27</day><month>4</month><year>2015</year><volume>2015</volume><issue>500</issue><fpage>111</fpage><lpage>140</lpage><pub-id pub-id-type="doi">10.3897/zookeys.500.7685</pub-id></mixed-citation></tp:treatment-meta><tp:nomenclature><tp:taxon-name>
                        <tp:taxon-name-part taxon-name-part-type="genus">Aramides</tp:taxon-name-part>
                        <tp:taxon-name-part taxon-name-part-type="species">cajaneus</tp:taxon-name-part>
                    </tp:taxon-name><tp:taxon-authority>(Statius Müller, 1776)</tp:taxon-authority><tp:nomenclature-citation-list><tp:nomenclature-citation><tp:taxon-name><tp:taxon-name-part taxon-name-part-type="genus">Fulica</tp:taxon-name-part> <tp:taxon-name-part taxon-name-part-type="species">Cajanea</tp:taxon-name-part></tp:taxon-name><comment> Statius Müller, 1776. Natursystems Supplements, p. 119. Based on “La Grande Poule d’Eau de Cayenne” from <xref ref-type="bibr" rid="B8">Buffon (1781)</xref>, which is illustrated in the Planches Enlumineés d’Histoire Naturelle by L. J. M. Daubenton (plate 352). Type locality: “Caienne” (Cayenne, French Guyana).</comment></tp:nomenclature-citation><tp:nomenclature-citation><tp:taxon-name><tp:taxon-name-part taxon-name-part-type="genus">Fulica</tp:taxon-name-part> <tp:taxon-name-part taxon-name-part-type="species">major</tp:taxon-name-part></tp:taxon-name><comment> Boddaert, 1783. Table des Planches Enlumineéz d’Histoire Naturelle de M. D’Aubenton, p. 21. Based on <xref ref-type="bibr" rid="B8">Buffon’s (1781)</xref> “La Grande Poule d’Eau de Cayenne”.</comment></tp:nomenclature-citation><tp:nomenclature-citation><tp:taxon-name><tp:taxon-name-part taxon-name-part-type="genus">Fulica</tp:taxon-name-part> <tp:taxon-name-part taxon-name-part-type="species">cayennensis</tp:taxon-name-part></tp:taxon-name><comment> Gmelin, 1789. Systema Naturae, 13th edition, v. 1, part 2, p. 700. Based on <xref ref-type="bibr" rid="B29">Latham’s (1785)</xref> “Cayenne Gallinule” and <xref ref-type="bibr" rid="B8">Buffon’s (1781)</xref> “La Grande Poule d’Eau de Cayenne”. Type locality: “Guianae et Cayennae”.</comment></tp:nomenclature-citation><tp:nomenclature-citation><tp:taxon-name><tp:taxon-name-part taxon-name-part-type="genus">Fulica</tp:taxon-name-part> <tp:taxon-name-part taxon-name-part-type="species">ruficollis</tp:taxon-name-part></tp:taxon-name><comment> Gmelin, 1789. Systema Naturae, 13th edition, v. 1, part 2, p. 700. Based on <xref ref-type="bibr" rid="B29">Latham’s (1785)</xref> “Black-Bellied Gallinule”. Type locality: “Cayenna”.</comment></tp:nomenclature-citation><tp:nomenclature-citation><tp:taxon-name><tp:taxon-name-part taxon-name-part-type="genus">Rallus</tp:taxon-name-part> <tp:taxon-name-part taxon-name-part-type="species">chiricote</tp:taxon-name-part></tp:taxon-name><comment> Vieillot, 1819. Nouveau Dictionnaire d’Histoire Naturelle, v. 28, p. 551. Based on <xref ref-type="bibr" rid="B2">Azara’s (1805)</xref> “Chiricóte”. Type locality: “Paraguay”. Azara’s “Chiricóte aplomado” which <xref ref-type="bibr" rid="B55">Vieillot (1819)</xref> considered a variant of his <italic><tp:taxon-name><tp:taxon-name-part taxon-name-part-type="genus">Rallus</tp:taxon-name-part> <tp:taxon-name-part taxon-name-part-type="species">chiricote</tp:taxon-name-part></tp:taxon-name></italic>, is actually <italic><tp:taxon-name><tp:taxon-name-part taxon-name-part-type="genus">Aramides</tp:taxon-name-part> <tp:taxon-name-part taxon-name-part-type="species">saracura</tp:taxon-name-part></tp:taxon-name></italic>.</comment></tp:nomenclature-citation><tp:nomenclature-citation><tp:taxon-name><tp:taxon-name-part taxon-name-part-type="genus">Rallus</tp:taxon-name-part> <tp:taxon-name-part taxon-name-part-type="species">maximus</tp:taxon-name-part></tp:taxon-name><comment> Vieillot, 1819. Nouveau Dictionnaire d’Histoire Naturelle, v. 28, p. 555. Based on <xref ref-type="bibr" rid="B29">Latham’s (1785)</xref> “Cayenne Gallinule”, <xref ref-type="bibr" rid="B21">Gmelin’s (1789)</xref> <italic><tp:taxon-name><tp:taxon-name-part taxon-name-part-type="genus">Fulica</tp:taxon-name-part> <tp:taxon-name-part taxon-name-part-type="species">cayennensis</tp:taxon-name-part></tp:taxon-name></italic> and <xref ref-type="bibr" rid="B8">Buffon’s (1781)</xref> La Grande Poule d’Eau de Cayenne”. Type locality: “Cayenne et [...] Guyane”.</comment></tp:nomenclature-citation><tp:nomenclature-citation><tp:taxon-name><tp:taxon-name-part taxon-name-part-type="genus">Gallinula</tp:taxon-name-part> <tp:taxon-name-part taxon-name-part-type="species">ruficeps</tp:taxon-name-part></tp:taxon-name><comment> Spix, 1825. Avium Species Novae, tome 2, p. 74 and plate 96. Type specimen in the Munich museum, not examined. Type locality: “Provincia Rio de Janeiro” (Rio de Janeiro state, Brazil).</comment></tp:nomenclature-citation><tp:nomenclature-citation><tp:taxon-name><tp:taxon-name-part taxon-name-part-type="genus">Rallus</tp:taxon-name-part> <tp:taxon-name-part taxon-name-part-type="species">hydrogallina</tp:taxon-name-part></tp:taxon-name><comment> Lesson, 1831. Traité d’Ornithologie, p. 536. Based on <xref ref-type="bibr" rid="B21">Gmelin’s (1789)</xref> <italic><tp:taxon-name><tp:taxon-name-part taxon-name-part-type="genus">Fulica</tp:taxon-name-part> <tp:taxon-name-part taxon-name-part-type="species">cayennensis</tp:taxon-name-part></tp:taxon-name></italic> and <xref ref-type="bibr" rid="B8">Buffons’s (1781)</xref> “La Grande Poule d’Eau de Cayenne”. Type locality: “Cayenne” and “Brésil”. The supposed juvenile with slate underparts (“dessous du corps ardoisé”) is not <italic><tp:taxon-name><tp:taxon-name-part taxon-name-part-type="genus">Aramides</tp:taxon-name-part> <tp:taxon-name-part taxon-name-part-type="species">cajaneus</tp:taxon-name-part></tp:taxon-name></italic>.</comment></tp:nomenclature-citation><!--PageBreak--><tp:nomenclature-citation><tp:taxon-name><tp:taxon-name-part taxon-name-part-type="genus">Aramides</tp:taxon-name-part> <tp:taxon-name-part taxon-name-part-type="species">gutturalis</tp:taxon-name-part></tp:taxon-name><comment> Sharpe, 1894. Catalogue of the Birds in the British Museum, v. 23, p. 57 and plate 5. Holotype, examined: BMNH 1843.5.24.134, “South America”. The specimen’s oldest label bears the word “Lima”. However, no species of <italic><tp:taxon-name><tp:taxon-name-part taxon-name-part-type="genus">Aramides</tp:taxon-name-part></tp:taxon-name></italic> is known to occur in the vicinity of Lima, Peru. If this is indeed the locality meant, then it is likely that it represents simply the port from where the skin was shipped to Europe, rather than the actual place where it was collected.</comment></tp:nomenclature-citation><tp:nomenclature-citation><tp:taxon-name><tp:taxon-name-part taxon-name-part-type="genus">Aramides</tp:taxon-name-part> <tp:taxon-name-part taxon-name-part-type="species">cajanea</tp:taxon-name-part> <tp:taxon-name-part taxon-name-part-type="subspecies">venezuelensis</tp:taxon-name-part></tp:taxon-name><comment> Cory, 1915. Field Museum of Natural History Ornithological Series, v. 1, n. 8, p. 296. Holotype, examined: FMNH 34472, adult male, “Encontrados, Venezuela” (Zulia state).</comment></tp:nomenclature-citation><tp:nomenclature-citation><tp:taxon-name><tp:taxon-name-part taxon-name-part-type="genus">Aramides</tp:taxon-name-part> <tp:taxon-name-part taxon-name-part-type="species">cajanea</tp:taxon-name-part> <tp:taxon-name-part taxon-name-part-type="subspecies">peruviana</tp:taxon-name-part></tp:taxon-name><comment> Cory, 1915. Field Museum of Natural History Ornithological Series, vol. 1, n. 8, p. 296. Holotype, examined: FMNH 44019, adult female, “Moyabamba, Peru” (San Martín department).</comment></tp:nomenclature-citation><tp:nomenclature-citation><tp:taxon-name><tp:taxon-name-part taxon-name-part-type="genus">Aramides</tp:taxon-name-part> <tp:taxon-name-part taxon-name-part-type="species">cajanea</tp:taxon-name-part> <tp:taxon-name-part taxon-name-part-type="subspecies">latens</tp:taxon-name-part></tp:taxon-name><comment> Bangs &amp; Penard, 1918. Bulletin of the Museum of Comparative Zoology, v. 62, p. 41. Holotype, examined: MCZ 114297, adult female, “San Miguel Island, Bay of Panama” (known now as Isla del Rey, in the Las Perlas archipelago).</comment></tp:nomenclature-citation><tp:nomenclature-citation><tp:taxon-name><tp:taxon-name-part taxon-name-part-type="genus">Aramides</tp:taxon-name-part> <tp:taxon-name-part taxon-name-part-type="species">cajanea</tp:taxon-name-part> <tp:taxon-name-part taxon-name-part-type="subspecies">salmoni</tp:taxon-name-part></tp:taxon-name><comment> Chubb, 1918. Bulletin of the British Ornithologists’ Club, v. 38, p. 48. Holotype, examined: BMNH 89.11.20.50, “Remedios, Antioquia, Colombia”.</comment></tp:nomenclature-citation><tp:nomenclature-citation><tp:taxon-name><tp:taxon-name-part taxon-name-part-type="genus">Aramides</tp:taxon-name-part> <tp:taxon-name-part taxon-name-part-type="species">cajanea</tp:taxon-name-part> <tp:taxon-name-part taxon-name-part-type="subspecies">grahami</tp:taxon-name-part></tp:taxon-name><comment> Chubb, 1919. The Ibis, 11th series, v. 1, n. 1, p. 53. Holotype, examined: BMNH 45.8.25.56, “Pará, Brazil”.</comment></tp:nomenclature-citation><tp:nomenclature-citation><tp:taxon-name><tp:taxon-name-part taxon-name-part-type="genus">Aramides</tp:taxon-name-part> <tp:taxon-name-part taxon-name-part-type="species">cajanea</tp:taxon-name-part> <tp:taxon-name-part taxon-name-part-type="subspecies">morrisoni</tp:taxon-name-part></tp:taxon-name><comment> Wetmore, 1946. Proceedings of the Biological Society of Washington, v. 59, p. 50. Holotype, examined: USNM 376059, adult male, “San José Island, Archipiélago de las Perlas” (Panama).</comment></tp:nomenclature-citation></tp:nomenclature-citation-list></tp:nomenclature><tp:treatment-sec sec-type="Diagnosis"><title>Diagnosis.</title><p>Nuchal spot very dark grayish-brown 10YR 3/2, sometimes duller or, very rarely, absent. Back entirely green. No white or pale feathers whatsoever on the lower chest. Basic phrase of the song bisyllabic (see details above).</p></tp:treatment-sec><tp:treatment-sec sec-type="Distribution"><title>Distribution.</title><p>Pacific side of Costa Rica; Panama (including the Pearl Islands); Colombia (except the Chocó region, west of the Andes); Venezuela; the Guianas; Ecuador, Peru and Bolivia east of the Andes; Brazil (except a section of the coast where it is replaced by <italic><tp:taxon-name><tp:taxon-name-part taxon-name-part-type="genus">Aramides</tp:taxon-name-part> <tp:taxon-name-part taxon-name-part-type="species">avicenniae</tp:taxon-name-part></tp:taxon-name></italic>, and some inland parts of the states of São Paulo, Paraná, Santa Catarina and Rio Grande do Sul, where it is replaced by <italic><tp:taxon-name><tp:taxon-name-part taxon-name-part-type="genus">Aramides</tp:taxon-name-part> <tp:taxon-name-part taxon-name-part-type="species">saracura</tp:taxon-name-part></tp:taxon-name></italic>; see above); southeastern Paraguay; Uruguay; and extreme northwestern and northeastern Argentina (Jujuy, Salta, Corrientes, Entre Rios and Buenos Aires provinces) (Figures <xref ref-type="fig" rid="F1">1</xref> and <xref ref-type="fig" rid="F2">2</xref>).</p></tp:treatment-sec><tp:treatment-sec><!--Section generated to contain objects referenced in tp:taxon-treatment.--><fig id="F1" position="float" orientation="portrait"><label>Figure 1.</label><caption><p>Distribution of the recognized species in the <italic><tp:taxon-name><tp:taxon-name-part taxon-name-part-type="genus">Aramides</tp:taxon-name-part> <tp:taxon-name-part taxon-name-part-type="species">cajaneus</tp:taxon-name-part></tp:taxon-name></italic> complex, based on examined skins. Green: <italic><tp:taxon-name><tp:taxon-name-part taxon-name-part-type="genus">Aramides</tp:taxon-name-part> <tp:taxon-name-part taxon-name-part-type="species">albiventris</tp:taxon-name-part></tp:taxon-name></italic> (Central American component), blue: <italic><tp:taxon-name><tp:taxon-name-part taxon-name-part-type="genus">Aramides</tp:taxon-name-part> <tp:taxon-name-part taxon-name-part-type="species">cajaneus</tp:taxon-name-part></tp:taxon-name></italic> and yellow: <italic><tp:taxon-name><tp:taxon-name-part taxon-name-part-type="genus">Aramides</tp:taxon-name-part> <tp:taxon-name-part taxon-name-part-type="species">avicenniae</tp:taxon-name-part></tp:taxon-name></italic> (South American component).</p></caption><graphic xmlns:xlink="http://www.w3.org/1999/xlink" xlink:href="zookeys-500-111-g001.jpg" position="float" orientation="portrait" xlink:type="simple" id="oo_42720.jpg"/></fig><fig id="F2" position="float" orientation="portrait"><label>Figure 2.</label><caption><p>Detail of the distribution of the recognized species in Central America, based on examined skins. Green: <italic><tp:taxon-name><tp:taxon-name-part taxon-name-part-type="genus">Aramides</tp:taxon-name-part> <tp:taxon-name-part taxon-name-part-type="species">albiventris</tp:taxon-name-part></tp:taxon-name></italic>, blue: <italic><tp:taxon-name><tp:taxon-name-part taxon-name-part-type="genus">Aramides</tp:taxon-name-part> <tp:taxon-name-part taxon-name-part-type="species">cajaneus</tp:taxon-name-part></tp:taxon-name></italic>.</p></caption><graphic xmlns:xlink="http://www.w3.org/1999/xlink" xlink:href="zookeys-500-111-g002.jpg" position="float" orientation="portrait" xlink:type="simple" id="oo_42721.jpg"/></fig></tp:treatment-sec><ref-list><ref id="B8"><mixed-citation xmlns:xlink="http://www.w3.org/1999/xlink" xlink:type="simple"><person-group><name name-style="western"><surname>Buffon</surname><given-names>GLL</given-names></name></person-group> (<year>1781</year>) <source>Histoire Naturelle Générale et Particulière, avec la Description du Cabinet du Roi</source>, <volume>volume 23</volume>. <publisher-name>Imprimerie Royale</publisher-name>, <publisher-loc>Paris</publisher-loc>, <size units="page">301 pp</size>.</mixed-citation></ref><ref id="B29"><mixed-citation xmlns:xlink="http://www.w3.org/1999/xlink" xlink:type="simple"><person-group><name name-style="western"><surname>Latham</surname><given-names>J</given-names></name></person-group> (<year>1785</year>) <source>A General Synopsis of Birds</source>, <volume>volume 3</volume>, <issue>part 1</issue>. <publisher-name>Leigh &amp; Sotheby</publisher-name>, <publisher-loc>London</publisher-loc>, <size units="page">320 pp</size>.</mixed-citation></ref><ref id="B2"><mixed-citation xmlns:xlink="http://www.w3.org/1999/xlink" xlink:type="simple"><person-group><name name-style="western"><surname>Azara</surname><given-names>F de</given-names></name></person-group> (<year>1805</year>) <source>Apuntamientos para la historia natural de los páxaros del Paraguay y Rio da Plata, tome 3.</source><publisher-name>Imprenta de Doña Manuela Ibarra</publisher-name>, <publisher-loc>Madrid</publisher-loc>, <size units="page">480 pp</size>.</mixed-citation></ref><ref id="B55"><mixed-citation xmlns:xlink="http://www.w3.org/1999/xlink" xlink:type="simple"><person-group><name name-style="western"><surname>Vieillot</surname><given-names>LJP</given-names></name></person-group> (<year>1819</year>) <source>Ralle. In: Nouveau Dictionnaire d’Histoire Naturelle</source>, <volume>tome 28</volume>. <publisher-name>L’Imprimerie d’Abel Lanoe</publisher-name>, <publisher-loc>Paris</publisher-loc>, <size units="page">570 pp</size>.</mixed-citation></ref><ref id="B21"><mixed-citation xmlns:xlink="http://www.w3.org/1999/xlink" xlink:type="simple"><person-group><name name-style="western"><surname>Gmelin</surname><given-names>JF</given-names></name></person-group> (<year>1789</year>) <source>Systema Naturae</source>, <edition>13ª edition</edition>, <volume>tome 1</volume>, <issue>part 2</issue>. <publisher-name>Impensis Georg Emanuel Beer</publisher-name>, <publisher-loc>Leipzig</publisher-loc>, <size units="page">1032 pp</size>.</mixed-citation></ref></ref-list></tp:taxon-treatment>
