# Supplementary material for: A taxonomic review of Aramides cajaneus (Aves, Gruiformes, Rallidae) with notes on morphological variation in other species of the genus
Source: Zookeys. 2015 Apr 27;(500):111–40. doi: 10.3897/zookeys.500.7685 (PMC4432243; doi:10.3897/zookeys.500.7685)
Supplement: XML Treatment for Aramides avicenniae [file zookeys.500.7685-treatment2.xml]

<!DOCTYPE tp:taxon-treatment
  PUBLIC "-//TaxonX//DTD Taxonomic Treatment Publishing DTD v0 20100105//EN" "tax-treatment-NSO.dtd">
<tp:taxon-treatment xmlns:tp="http://www.plazi.org/taxpub"><tp:treatment-meta><kwd-group><label>Taxon classification</label><kwd><named-content content-type="kingdom">Animalia</named-content></kwd><kwd><named-content content-type="order">Gruiformes</named-content></kwd><kwd><named-content content-type="family">Rallidae</named-content></kwd></kwd-group><mixed-citation publication-type="journal"><person-group><name><surname>Marcondes</surname><given-names>Rafael Sobral</given-names></name><name><surname>Silveira</surname><given-names>Luís Fábio</given-names></name></person-group><article-title>A taxonomic review of <italic><tp:taxon-name><tp:taxon-name-part taxon-name-part-type="genus">Aramides</tp:taxon-name-part> <tp:taxon-name-part taxon-name-part-type="species">cajaneus</tp:taxon-name-part></tp:taxon-name></italic> (<tp:taxon-name><tp:taxon-name-part taxon-name-part-type="class">Aves</tp:taxon-name-part></tp:taxon-name>, <tp:taxon-name><tp:taxon-name-part taxon-name-part-type="order">Gruiformes</tp:taxon-name-part></tp:taxon-name>, <tp:taxon-name><tp:taxon-name-part taxon-name-part-type="family">Rallidae</tp:taxon-name-part></tp:taxon-name>) with notes on morphological variation in other species of the genus</article-title><source>Zookeys</source><day>27</day><month>4</month><year>2015</year><volume>2015</volume><issue>500</issue><fpage>111</fpage><lpage>140</lpage><pub-id pub-id-type="doi">10.3897/zookeys.500.7685</pub-id></mixed-citation></tp:treatment-meta><tp:nomenclature><tp:taxon-name>
                        <tp:taxon-name-part taxon-name-part-type="genus">Aramides</tp:taxon-name-part>
                        <tp:taxon-name-part taxon-name-part-type="species">avicenniae</tp:taxon-name-part>
                    </tp:taxon-name><tp:taxon-authority>Stotz, 1992</tp:taxon-authority><tp:nomenclature-citation-list><tp:nomenclature-citation><tp:taxon-name><tp:taxon-name-part taxon-name-part-type="genus">Aramides</tp:taxon-name-part> <tp:taxon-name-part taxon-name-part-type="species">cajanea</tp:taxon-name-part> <tp:taxon-name-part taxon-name-part-type="subspecies">avicenniae</tp:taxon-name-part></tp:taxon-name><comment> Stotz, 1992. Bulletin of the British Ornithologists’ Club, v. 112, n. 4, p. 232. Holotype, examined: MZUSP 67212, adult male, “Iguape, São Paulo, Brazil”.</comment></tp:nomenclature-citation><!--PageBreak--></tp:nomenclature-citation-list></tp:nomenclature><tp:treatment-sec sec-type="Diagnosis"><title>Diagnosis.</title><p>Brown nuchal spot absent or very inconspicuous. Gray upper-back (mantle) and hindneck, with greenish-gray upper wing-coverts. No white or pale feathers whatsoever on the lower chest. Basic phrase of the song bisyllabic (see details above).</p></tp:treatment-sec><tp:treatment-sec sec-type="Distribution"><title>Distribution.</title><p>Coastal Brazil from Santos, São Paulo state, south to Guaratuba Bay, Paraná state (Figures <xref ref-type="fig" rid="F1">1</xref> and <xref ref-type="fig" rid="F12">12</xref>). A single USNM specimen from Santa Catarina state is also mentioned by <xref ref-type="bibr" rid="B4">Bangs (1907)</xref>. According to him, it agrees completely with BMNH 89.11.20 from the Paraná coast, which we examined and is a typical <italic><tp:taxon-name><tp:taxon-name-part taxon-name-part-type="subspecies">avicenniae</tp:taxon-name-part></tp:taxon-name></italic>. The USNM specimen mentioned by Bangs could not be examined by us, but indicates that the species’ distribution may extend further south to at least Santa Catarina.</p></tp:treatment-sec><tp:treatment-sec><!--Section generated to contain objects referenced in tp:taxon-treatment.--><fig id="F1" position="float" orientation="portrait"><label>Figure 1.</label><caption><p>Distribution of the recognized species in the <italic><tp:taxon-name><tp:taxon-name-part taxon-name-part-type="genus">Aramides</tp:taxon-name-part> <tp:taxon-name-part taxon-name-part-type="species">cajaneus</tp:taxon-name-part></tp:taxon-name></italic> complex, based on examined skins. Green: <italic><tp:taxon-name><tp:taxon-name-part taxon-name-part-type="genus">Aramides</tp:taxon-name-part> <tp:taxon-name-part taxon-name-part-type="species">albiventris</tp:taxon-name-part></tp:taxon-name></italic> (Central American component), blue: <italic><tp:taxon-name><tp:taxon-name-part taxon-name-part-type="genus">Aramides</tp:taxon-name-part> <tp:taxon-name-part taxon-name-part-type="species">cajaneus</tp:taxon-name-part></tp:taxon-name></italic> and yellow: <italic><tp:taxon-name><tp:taxon-name-part taxon-name-part-type="genus">Aramides</tp:taxon-name-part> <tp:taxon-name-part taxon-name-part-type="species">avicenniae</tp:taxon-name-part></tp:taxon-name></italic> (South American component).</p></caption><graphic xmlns:xlink="http://www.w3.org/1999/xlink" xlink:href="zookeys-500-111-g001.jpg" position="float" orientation="portrait" xlink:type="simple" id="oo_42720.jpg"/></fig><fig id="F12" position="float" orientation="portrait"><label>Figure 12.</label><caption><p>Distribution of <italic><tp:taxon-name><tp:taxon-name-part taxon-name-part-type="genus">Aramides</tp:taxon-name-part> <tp:taxon-name-part taxon-name-part-type="species">cajaneus</tp:taxon-name-part></tp:taxon-name></italic> (blue), <italic><tp:taxon-name><tp:taxon-name-part taxon-name-part-type="genus">Aramides</tp:taxon-name-part> <tp:taxon-name-part taxon-name-part-type="species">avicenniae</tp:taxon-name-part></tp:taxon-name></italic> (yellow) and <italic><tp:taxon-name><tp:taxon-name-part taxon-name-part-type="genus">Aramides</tp:taxon-name-part> <tp:taxon-name-part taxon-name-part-type="species">saracura</tp:taxon-name-part></tp:taxon-name></italic> (red) in southeastern Brazil. Note the parapatric distribution pattern.</p></caption><graphic xmlns:xlink="http://www.w3.org/1999/xlink" xlink:href="zookeys-500-111-g012.jpg" position="float" orientation="portrait" xlink:type="simple" id="oo_42731.jpg"/></fig></tp:treatment-sec><ref-list><ref id="B4"><mixed-citation xmlns:xlink="http://www.w3.org/1999/xlink" xlink:type="simple"><person-group><name name-style="western"><surname>Bangs</surname><given-names>O</given-names></name></person-group> (<year>1907</year>) <article-title>On the Wood Rails, Genus <italic><tp:taxon-name><tp:taxon-name-part taxon-name-part-type="genus">Aramides</tp:taxon-name-part></tp:taxon-name></italic>, Occurring North of Panama.</article-title><source>The American Naturalist</source><volume>41</volume>: <fpage>177</fpage>–<lpage>187</lpage>. <ext-link ext-link-type="uri" xlink:href="http://www.jstor.org/stable/2455179" xlink:type="simple">http://www.jstor.org/stable/2455179</ext-link></mixed-citation></ref></ref-list></tp:taxon-treatment>
