# Supplementary material for: A taxonomic review of Aramides cajaneus (Aves, Gruiformes, Rallidae) with notes on morphological variation in other species of the genus
Source: Zookeys. 2015 Apr 27;(500):111–40. doi: 10.3897/zookeys.500.7685 (PMC4432243; doi:10.3897/zookeys.500.7685)
Supplement: XML Treatment for Aramides albiventris [file zookeys.500.7685-treatment3.xml]

<!DOCTYPE tp:taxon-treatment
  PUBLIC "-//TaxonX//DTD Taxonomic Treatment Publishing DTD v0 20100105//EN" "tax-treatment-NSO.dtd">
<tp:taxon-treatment xmlns:tp="http://www.plazi.org/taxpub"><tp:treatment-meta><kwd-group><label>Taxon classification</label><kwd><named-content content-type="kingdom">Animalia</named-content></kwd><kwd><named-content content-type="order">Gruiformes</named-content></kwd><kwd><named-content content-type="family">Rallidae</named-content></kwd></kwd-group><mixed-citation publication-type="journal"><person-group><name><surname>Marcondes</surname><given-names>Rafael Sobral</given-names></name><name><surname>Silveira</surname><given-names>Luís Fábio</given-names></name></person-group><article-title>A taxonomic review of <italic><tp:taxon-name><tp:taxon-name-part taxon-name-part-type="genus">Aramides</tp:taxon-name-part> <tp:taxon-name-part taxon-name-part-type="species">cajaneus</tp:taxon-name-part></tp:taxon-name></italic> (<tp:taxon-name><tp:taxon-name-part taxon-name-part-type="class">Aves</tp:taxon-name-part></tp:taxon-name>, <tp:taxon-name><tp:taxon-name-part taxon-name-part-type="order">Gruiformes</tp:taxon-name-part></tp:taxon-name>, <tp:taxon-name><tp:taxon-name-part taxon-name-part-type="family">Rallidae</tp:taxon-name-part></tp:taxon-name>) with notes on morphological variation in other species of the genus</article-title><source>Zookeys</source><day>27</day><month>4</month><year>2015</year><volume>2015</volume><issue>500</issue><fpage>111</fpage><lpage>140</lpage><pub-id pub-id-type="doi">10.3897/zookeys.500.7685</pub-id></mixed-citation></tp:treatment-meta><tp:nomenclature><tp:taxon-name>
                        <tp:taxon-name-part taxon-name-part-type="genus">Aramides</tp:taxon-name-part>
                        <tp:taxon-name-part taxon-name-part-type="species">albiventris</tp:taxon-name-part>
                    </tp:taxon-name><tp:taxon-authority>Lawrence, 1868</tp:taxon-authority><tp:nomenclature-citation-list><tp:nomenclature-citation><tp:taxon-name><tp:taxon-name-part taxon-name-part-type="genus">Aramides</tp:taxon-name-part> <tp:taxon-name-part taxon-name-part-type="species">albiventris</tp:taxon-name-part></tp:taxon-name><comment> Lawrence, 1868. Proceedings of the Academy of Natural Sciences of Philadelphia, v. 19, p. 234. Syntypes, examined: AMNH 45656, “British Honduras” (=Belize) and AMNH 45657, “Guatemala”.</comment></tp:nomenclature-citation><tp:nomenclature-citation><tp:taxon-name><tp:taxon-name-part taxon-name-part-type="genus">Aramides</tp:taxon-name-part> <tp:taxon-name-part taxon-name-part-type="species">plumbeicollis</tp:taxon-name-part></tp:taxon-name><comment> Zeledón, 1892. Anales del Instituto Físico Geográfico y del Museu Nacional de Costa Rica, tome 3, p. 134. Holotype, examined: USNM 113603, adult male, “Jiménez, lugar situado sobre la línea del ferrocarril en la planicie del Atlántico como á 56 millas del puerto de Limón, y á una altura como de 700 pies sobre el nível del mar”, Costa Rica.</comment></tp:nomenclature-citation><tp:nomenclature-citation><tp:taxon-name><tp:taxon-name-part taxon-name-part-type="genus">Aramides</tp:taxon-name-part> <tp:taxon-name-part taxon-name-part-type="species">albiventris</tp:taxon-name-part> <tp:taxon-name-part taxon-name-part-type="subspecies">mexicanus</tp:taxon-name-part></tp:taxon-name><comment> Bangs, 1907. The American Naturalist, v. 41, n. 483, p. 185. Holotype, examined: MCZ 110281, “Buena Vista, Vera Cruz, Mexico”.</comment></tp:nomenclature-citation><tp:nomenclature-citation><tp:taxon-name><tp:taxon-name-part taxon-name-part-type="genus">Aramides</tp:taxon-name-part> <tp:taxon-name-part taxon-name-part-type="species">plumbeicollis</tp:taxon-name-part> <tp:taxon-name-part taxon-name-part-type="subspecies">pacificus</tp:taxon-name-part></tp:taxon-name><comment> Miller &amp; Griscom, 1921. American Museum Novitates, n. 25, p. 11. Holotype, examined: AMNH 143684, adult male, “Tipitapa, Nicaragua”.</comment></tp:nomenclature-citation><tp:nomenclature-citation><tp:taxon-name><tp:taxon-name-part taxon-name-part-type="genus">Aramides</tp:taxon-name-part> <tp:taxon-name-part taxon-name-part-type="species">vanrossemi</tp:taxon-name-part></tp:taxon-name><comment> Dickey, 1929. The Condor, v. 31, p. 33. Holotype, examined: UCLA 18750, adult male, “Barra de Santiago, Ahuachapan, El Salvador”.</comment></tp:nomenclature-citation></tp:nomenclature-citation-list></tp:nomenclature><tp:treatment-sec sec-type="Diagnosis"><title>Diagnosis.</title><p>Strong brown nuchal spot (Very Dark Brown 7.5YR 2.5/3). Basic phrase of the song containing at least nine notes (see above for details).</p></tp:treatment-sec><tp:treatment-sec sec-type="Distribution"><title>Distribution.</title><p>From the Caribbean side of Costa Rica northwards throughout Central America to southwestern Tamaulipas state, in Mexico (Figures <xref ref-type="fig" rid="F1">1</xref> and <xref ref-type="fig" rid="F2">2</xref>).</p></tp:treatment-sec><tp:treatment-sec><!--Section generated to contain objects referenced in tp:taxon-treatment.--><fig id="F1" position="float" orientation="portrait"><label>Figure 1.</label><caption><p>Distribution of the recognized species in the <italic><tp:taxon-name><tp:taxon-name-part taxon-name-part-type="genus">Aramides</tp:taxon-name-part> <tp:taxon-name-part taxon-name-part-type="species">cajaneus</tp:taxon-name-part></tp:taxon-name></italic> complex, based on examined skins. Green: <italic><tp:taxon-name><tp:taxon-name-part taxon-name-part-type="genus">Aramides</tp:taxon-name-part> <tp:taxon-name-part taxon-name-part-type="species">albiventris</tp:taxon-name-part></tp:taxon-name></italic> (Central American component), blue: <italic><tp:taxon-name><tp:taxon-name-part taxon-name-part-type="genus">Aramides</tp:taxon-name-part> <tp:taxon-name-part taxon-name-part-type="species">cajaneus</tp:taxon-name-part></tp:taxon-name></italic> and yellow: <italic><tp:taxon-name><tp:taxon-name-part taxon-name-part-type="genus">Aramides</tp:taxon-name-part> <tp:taxon-name-part taxon-name-part-type="species">avicenniae</tp:taxon-name-part></tp:taxon-name></italic> (South American component).</p></caption><graphic xmlns:xlink="http://www.w3.org/1999/xlink" xlink:href="zookeys-500-111-g001.jpg" position="float" orientation="portrait" xlink:type="simple" id="oo_42720.jpg"/></fig><fig id="F2" position="float" orientation="portrait"><label>Figure 2.</label><caption><p>Detail of the distribution of the recognized species in Central America, based on examined skins. Green: <italic><tp:taxon-name><tp:taxon-name-part taxon-name-part-type="genus">Aramides</tp:taxon-name-part> <tp:taxon-name-part taxon-name-part-type="species">albiventris</tp:taxon-name-part></tp:taxon-name></italic>, blue: <italic><tp:taxon-name><tp:taxon-name-part taxon-name-part-type="genus">Aramides</tp:taxon-name-part> <tp:taxon-name-part taxon-name-part-type="species">cajaneus</tp:taxon-name-part></tp:taxon-name></italic>.</p></caption><graphic xmlns:xlink="http://www.w3.org/1999/xlink" xlink:href="zookeys-500-111-g002.jpg" position="float" orientation="portrait" xlink:type="simple" id="oo_42721.jpg"/></fig></tp:treatment-sec></tp:taxon-treatment>
